# Supplementary material for: First report of Przhevalskiana silenus derived recombinant hypodermin C based indirect ELISA for serodiagnosis of goat warble fly myiasis
Source: Sci Rep. 2022 Aug 4;12:13440. doi: 10.1038/s41598-022-17760-5 (PMC9352896; doi:10.1038/s41598-022-17760-5)
Supplement: Supplementary file 1 — Supplementary Information 1. [file 41598_2022_17760_MOESM1_ESM.xlsx]

## Sheet: Sheet1
		Mean OD	COD	Physicoclinical Evaluation
0.494	0.467	0.4805	0.164	Negative
0.414	0.33	0.372	0.0555	Negative
0.522	0.466	0.494	0.1775	Negative
0.43	0.434	0.432	0.1155	Negative
0.961	0.939	0.95	0.6335	Negative
0.433	0.423	0.428	0.1115	Negative
0.383	0.406	0.3945	0.078	Negative
0.366	0.376	0.371	0.0545	Negative
0.495	0.532	0.5135	0.197	Negative
0.378	0.401	0.3895	0.073	Negative
0.738	0.727	0.7325	0.416	Negative
0.149	0.148	0.1485	-0.168	Negative
0.386	0.449	0.4175	0.101	Negative
0.364	0.372	0.368	0.0515	Negative
0.205	0.171	0.188	-0.1285	Negative
0.443	0.572	0.5075	0.191	Negative
0.342	0.428	0.385	0.0685	Negative
0.785	0.815	0.8	0.4835	Negative
0.181	0.205	0.193	-0.1235	Negative
0.463	0.411	0.437	0.1205	Negative
0.48	0.486	0.483	0.1665	Negative
0.329	0.346	0.3375	0.021	Negative
0.507	0.526	0.5165	0.2	Negative
0.511	0.511	0.511	0.1945	Negative
0.372	0.379	0.3755	0.059	Negative
1.564	1.42	1.492	1.1755	Positive
1.466	1.387	1.4265	1.11	Positive
1.514	1.581	1.5475	1.231	Positive
0.987	0.898	0.9425	0.626	Positive
1.147	1.125	1.136	0.8195	Positive
0.95	0.893	0.9215	0.605	Positive
1.02	1.109	1.0645	0.748	Positive
0.961	0.875	0.918	0.6015	Positive
1.527	1.428	1.4775	1.161	Positive
1.441	1.492	1.4665	1.15	Positive
1.475	1.386	1.4305	1.114	Positive
1.651	1.678	1.6645	1.348	Positive
0.972	0.938	0.955	0.6385	Positive
1.749	1.711	1.73	1.4135	Positive
1.312	1.309	1.3105	0.994	Positive
Antigen Blank
0.307	0.326	0.3165
