# Supplementary material for: First report of Przhevalskiana silenus derived recombinant hypodermin C based indirect ELISA for serodiagnosis of goat warble fly myiasis
Source: Sci Rep. 2022 Aug 4;12:13440. doi: 10.1038/s41598-022-17760-5 (PMC9352896; doi:10.1038/s41598-022-17760-5)
Supplement: Supplementary file 2 — Supplementary Information 2. [file 41598_2022_17760_MOESM2_ESM.xlsx]

## Sheet: Sheet1
			Mean OD	COD
GWFI	2.071	2.116	2.0935	1.9535
Oestrosis	0.248	0.18	0.214	0.074
Monieziosis	0.236	0.157	0.1965	0.0565
Coccidiosis	0.134	0.147	0.1405	0.0005
Fasciolosis	0.297	0.272	0.2845	0.1445
Haemonchosis	0.268	0.324	0.296	0.156			COD= Mean OD of sample-Mean OD of Antigen Blank
Amphistomiosis	0.248	0.264	0.256	0.116
Coenurosis	0.293	0.275	0.284	0.144
Cryptosporidiosis	0.253	0.282	0.2675	0.1275
Johne's Disease	0.243	0.21	0.2265	0.0865
Brucellosis	0.204	0.227	0.2155	0.0755
Enterotoxaemia	0.262	0.241	0.2515	0.1115
Antigen Blank
	0.165	0.115	0.14
