# Supplementary material for: First report of Przhevalskiana silenus derived recombinant hypodermin C based indirect ELISA for serodiagnosis of goat warble fly myiasis
Source: Sci Rep. 2022 Aug 4;12:13440. doi: 10.1038/s41598-022-17760-5 (PMC9352896; doi:10.1038/s41598-022-17760-5)
Supplement: Supplementary file 3 — Supplementary Information 3. [file 41598_2022_17760_MOESM3_ESM.xlsx]

## Sheet: Sheet1
Plate 1		Mean OD	COD		Plate 2		Mean OD	COD		Plate 3		Mean OD	COD		Plate 4		Mean OD	COD		Plate 5		Mean OD	COD		Plate 6		Mean OD	COD		Plate 7		Mean OD	COD		Plate 8		Mean OD	COD		Plate 9		Mean OD	COD		Plate 10		Mean OD	COD
0.693	0.689	0.691	0.2685		0.289	0.369	0.329	-0.047		0.237	0.16	0.1985	-0.1355		0.601	0.554	0.5775	0.2		0.303	0.309	0.306	0.0855		0.232	0.206	0.219	0.112		0.199	0.179	0.189	0.062		0.49	0.449	0.4695	0.1475		0.319	0.284	0.3015	-0.035		2.448	2.479	2.4635	1.934
0.679	0.758	0.7185	0.296		0.462	0.444	0.453	0.077		0.189	0.2	0.1945	-0.1395		0.687	0.612	0.6495	0.272		0.433	0.396	0.4145	0.194		0.309	0.278	0.2935	0.1865		0.215	0.162	0.1885	0.0615		0.391	0.32	0.3555	0.0335		0.41	0.35	0.38	0.0435		1.714	1.754	1.734	1.2045
0.556	0.566	0.561	0.1385		0.365	0.345	0.355	-0.021		0.238	0.27	0.254	-0.08		0.636	0.592	0.614	0.2365		0.795	0.865	0.83	0.6095		0.349	0.272	0.3105	0.2035		0.168	0.16	0.164	0.037		0.294	0.285	0.2895	-0.0325		1.314	1.306	1.31	0.9735		0.641	0.687	0.664	0.1345
0.557	0.588	0.5725	0.15		0.435	0.518	0.4765	0.1005		0.224	0.241	0.2325	-0.1015		0.634	0.606	0.62	0.2425		0.498	0.398	0.448	0.2275		0.262	0.223	0.2425	0.1355		0.4	0.341	0.3705	0.2435		0.228	0.262	0.245	-0.077		0.63	0.571	0.6005	0.264		1.883	1.798	1.8405	1.311
0.491	0.464	0.4775	0.055		0.324	0.356	0.34	-0.036		0.211	0.227	0.219	-0.115		0.588	0.537	0.5625	0.185		0.425	0.51	0.4675	0.247		0.215	0.177	0.196	0.089		0.145	0.151	0.148	0.021		0.257	0.217	0.237	-0.085		0.789	0.801	0.795	0.4585		1.831	1.856	1.8435	1.314
0.571	0.542	0.5565	0.134		0.61	0.533	0.5715	0.1955		0.127	0.161	0.144	-0.19		0.531	0.54	0.5355	0.158		0.384	0.387	0.3855	0.165		0.209	0.17	0.1895	0.0825		0.234	0.165	0.1995	0.0725		0.443	0.356	0.3995	0.0775		0.401	0.31	0.3555	0.019		1.272	1.179	1.2255	0.696
0.402	0.463	0.4325	0.01		0.686	0.715	0.7005	0.3245		0.223	0.278	0.2505	-0.0835		0.478	0.463	0.4705	0.093		0.647	0.563	0.605	0.3845		0.171	0.144	0.1575	0.0505		0.223	0.18	0.2015	0.0745		0.371	0.411	0.391	0.069		0.438	0.462	0.45	0.1135		1.789	1.832	1.8105	1.281
0.646	0.705	0.6755	0.253		0.41	0.504	0.457	0.081		0.337	0.369	0.353	0.019		0.913	0.907	0.91	0.5325		0.957	1.048	1.0025	0.782		0.201	0.132	0.1665	0.0595		0.237	0.239	0.238	0.111		0.307	0.257	0.282	-0.04		0.412	0.469	0.4405	0.104		0.856	0.884	0.87	0.3405
0.629	0.658	0.6435	0.221		0.251	0.255	0.253	-0.123		0.5	0.422	0.461	0.127		0.623	0.613	0.618	0.2405		0.404	0.339	0.3715	0.151		0.245	0.232	0.2385	0.1315		0.223	0.192	0.2075	0.0805		0.434	0.439	0.4365	0.1145		0.422	0.712	0.567	0.2305		1.786	1.832	1.809	1.2795
0.861	0.919	0.89	0.4675		0.385	0.353	0.369	-0.007		0.303	0.346	0.3245	-0.0095		0.554	0.611	0.5825	0.205		0.468	0.439	0.4535	0.233		0.167	0.156	0.1615	0.0545		0.225	0.214	0.2195	0.0925		0.325	0.396	0.3605	0.0385		0.426	0.475	0.4505	0.114		1.751	1.619	1.685	1.1555
0.426	0.456	0.441	0.0185		0.441	0.404	0.4225	0.0465		0.201	0.193	0.197	-0.137		0.428	0.479	0.4535	0.076		0.475	0.491	0.483	0.2625		0.225	0.259	0.242	0.135		0.183	0.184	0.1835	0.0565		0.368	0.394	0.381	0.059		0.391	0.369	0.38	0.0435		1.732	1.891	1.8115	1.282
0.472	0.506	0.489	0.0665		0.454	0.453	0.4535	0.0775		0.202	0.246	0.224	-0.11		0.521	0.473	0.497	0.1195		0.488	0.411	0.4495	0.229		0.215	0.222	0.2185	0.1115		0.203	0.238	0.2205	0.0935		0.301	0.341	0.321	-0.001		0.558	0.486	0.522	0.1855		3.046	3.114	3.08	2.5505
0.544	0.547	0.5455	0.123		1.026	0.941	0.9835	0.6075		0.171	0.188	0.1795	-0.1545		0.735	0.635	0.685	0.3075		0.485	0.447	0.466	0.2455		0.154	0.149	0.1515	0.0445		0.266	0.274	0.27	0.143		0.287	0.317	0.302	-0.02		0.365	0.296	0.3305	-0.006		1.846	1.913	1.8795	1.35
0.793	0.891	0.842	0.4195		0.296	0.255	0.2755	-0.1005		0.201	0.23	0.2155	-0.1185		0.523	0.491	0.507	0.1295		0.426	0.359	0.3925	0.172		0.203	0.212	0.2075	0.1005		0.234	0.29	0.262	0.135		0.308	0.358	0.333	0.011		0.335	0.326	0.3305	-0.006		0.588	0.817	0.7025	0.173
0.736	0.713	0.7245	0.302		0.479	0.483	0.481	0.105		0.336	0.274	0.305	-0.029		0.869	0.882	0.8755	0.498		0.351	0.368	0.3595	0.139		0.162	0.146	0.154	0.047		0.198	0.209	0.2035	0.0765		0.252	0.288	0.27	-0.052		1.501	1.406	1.4535	1.117		1.828	2.181	2.0045	1.475
0.735	0.684	0.7095	0.287		0.379	0.43	0.4045	0.0285		0.195	0.23	0.2125	-0.1215		0.576	0.535	0.5555	0.178		0.52	0.428	0.474	0.2535		0.231	0.228	0.2295	0.1225		0.294	0.26	0.277	0.15		0.375	0.39	0.3825	0.0605		0.252	0.27	0.261	-0.0755		2.038	2.032	2.035	1.5055
0.616	0.605	0.6105	0.188		0.238	0.235	0.2365	-0.1395		0.185	0.159	0.172	-0.162		0.826	0.804	0.815	0.4375		0.354	0.391	0.3725	0.152		0.187	0.203	0.195	0.088		0.266	0.232	0.249	0.122		0.35	0.371	0.3605	0.0385		0.241	0.317	0.279	-0.0575		0.637	0.597	0.617	0.0875
0.749	0.755	0.752	0.3295		0.48	0.484	0.482	0.106		0.2	0.189	0.1945	-0.1395		0.787	0.773	0.78	0.4025		0.361	0.335	0.348	0.1275		0.949	0.928	0.9385	0.8315		0.137	0.133	0.135	0.008		0.272	0.323	0.2975	-0.0245		0.54	0.639	0.5895	0.253		0.438	0.447	0.4425	-0.087
0.551	0.54	0.5455	0.123		0.324	0.364	0.344	-0.032		0.281	0.281	0.281	-0.053		0.468	0.505	0.4865	0.109		0.426	0.422	0.424	0.2035		0.247	0.267	0.257	0.15		0.176	0.174	0.175	0.048		0.457	0.457	0.457	0.135		0.306	0.341	0.3235	-0.013		1.598	1.626	1.612	1.0825
0.845	0.79	0.8175	0.395		0.3	0.338	0.319	-0.057		0.361	0.382	0.3715	0.0375		0.658	0.638	0.648	0.2705		0.459	0.452	0.4555	0.235		0.206	0.217	0.2115	0.1045		0.242	0.23	0.236	0.109		0.252	0.252	0.252	-0.07		0.317	0.343	0.33	-0.0065		1.661	1.662	1.6615	1.132
0.466	0.485	0.4755	0.053		0.261	0.802	0.5315	0.1555		0.186	0.223	0.2045	-0.1295		0.509	0.579	0.544	0.1665		0.425	0.444	0.4345	0.214		0.3	0.257	0.2785	0.1715		0.408	0.412	0.41	0.283		0.31	0.365	0.3375	0.0155		0.645	0.705	0.675	0.3385		1.032	1.053	1.0425	0.513
0.588	0.647	0.6175	0.195		0.503	0.425	0.464	0.088		0.163	0.178	0.1705	-0.1635		0.507	0.531	0.519	0.1415		0.508	0.505	0.5065	0.286		0.196	0.176	0.186	0.079		0.212	0.231	0.2215	0.0945		0.242	0.228	0.235	-0.087		0.485	0.389	0.437	0.1005		0.915	0.888	0.9015	0.372
0.386	0.398	0.392	-0.0305		0.477	0.554	0.5155	0.1395		0.22	0.204	0.212	-0.122		0.396	0.469	0.4325	0.055		0.361	0.425	0.393	0.1725		0.124	0.135	0.1295	0.0225		0.152	0.189	0.1705	0.0435		0.391	0.409	0.4	0.078		0.339	0.375	0.357	0.0205		1.395	1.344	1.3695	0.84
0.444	0.493	0.4685	0.046		0.329	0.344	0.3365	-0.0395		0.17	0.187	0.1785	-0.1555		0.732	0.731	0.7315	0.354		0.351	0.411	0.381	0.1605		0.152	0.138	0.145	0.038		0.141	0.156	0.1485	0.0215		0.519	0.574	0.5465	0.2245		0.291	0.353	0.322	-0.0145		0.737	0.667	0.702	0.1725
0.775	0.717	0.746	0.3235		0.449	0.408	0.4285	0.0525		0.177	0.219	0.198	-0.136		0.557	0.628	0.5925	0.215		0.419	0.345	0.382	0.1615		0.242	0.233	0.2375	0.1305		0.179	0.196	0.1875	0.0605		0.373	0.45	0.4115	0.0895		0.638	0.725	0.6815	0.345		1.905	1.915	1.91	1.3805
0.601	0.509	0.555	0.1325		0.492	0.464	0.478	0.102		0.12	0.154	0.137	-0.197		0.736	0.728	0.732	0.3545		0.503	0.439	0.471	0.2505		0.196	0.176	0.186	0.079		0.225	0.202	0.2135	0.0865		0.276	0.237	0.2565	-0.0655		0.339	0.417	0.378	0.0415		1.755	1.797	1.776	1.2465
0.508	0.468	0.488	0.0655		0.27	0.235	0.2525	-0.1235		0.2	0.225	0.2125	-0.1215		0.513	0.546	0.5295	0.152		0.394	0.402	0.398	0.1775		0.171	0.142	0.1565	0.0495		0.149	0.197	0.173	0.046		0.233	0.168	0.2005	-0.1215		0.218	0.278	0.248	-0.0885		0.532	0.552	0.542	0.0125
0.625	0.571	0.598	0.1755		0.388	0.393	0.3905	0.0145		0.22	0.172	0.196	-0.138		0.597	0.62	0.6085	0.231		0.346	0.386	0.366	0.1455		0.193	0.172	0.1825	0.0755		0.397	0.402	0.3995	0.2725		0.384	0.396	0.39	0.068		0.54	0.451	0.4955	0.159		2.28	2.254	2.267	1.7375
0.683	0.659	0.671	0.2485		0.37	0.372	0.371	-0.005		0.204	0.166	0.185	-0.149		0.67	0.738	0.704	0.3265		0.584	0.511	0.5475	0.327		0.3	0.278	0.289	0.182		0.167	0.176	0.1715	0.0445		0.303	0.387	0.345	0.023		0.232	0.299	0.2655	-0.071		1.51	1.549	1.5295	1
0.541	0.534	0.5375	0.115		0.28	0.254	0.267	-0.109		0.218	0.227	0.2225	-0.1115		0.687	0.683	0.685	0.3075		0.417	0.401	0.409	0.1885		0.208	0.21	0.209	0.102		0.246	0.28	0.263	0.136		0.393	0.465	0.429	0.107		0.287	0.32	0.3035	-0.033		0.993	0.906	0.9495	0.42
0.756	0.782	0.769	0.3465		0.436	0.432	0.434	0.058		0.272	0.26	0.266	-0.068		0.612	0.63	0.621	0.2435		0.439	0.389	0.414	0.1935		0.314	0.27	0.292	0.185		0.154	0.165	0.1595	0.0325		0.355	0.438	0.3965	0.0745		0.378	0.306	0.342	0.0055		2.419	2.395	2.407	1.8775
0.908	0.868	0.888	0.4655		0.346	0.314	0.33	-0.046		0.173	0.209	0.191	-0.143		0.514	0.51	0.512	0.1345		0.42	0.372	0.396	0.1755		0.166	0.17	0.168	0.061		0.206	0.186	0.196	0.069		0.405	0.394	0.3995	0.0775		0.358	0.288	0.323	-0.0135		2.692	2.592	2.642	2.1125
0.84	0.822	0.831	0.4085		0.434	0.415	0.4245	0.0485		0.296	0.342	0.319	-0.015		0.625	0.671	0.648	0.2705		0.469	0.456	0.4625	0.242		0.172	0.173	0.1725	0.0655		0.289	0.275	0.282	0.155		0.396	0.418	0.407	0.085		0.377	0.391	0.384	0.0475		2.174	2.184	2.179	1.6495
0.512	0.534	0.523	0.1005		0.4	0.364	0.382	0.006		0.264	0.235	0.2495	-0.0845		0.535	0.439	0.487	0.1095		0.364	0.317	0.3405	0.12		0.179	0.208	0.1935	0.0865		0.198	0.169	0.1835	0.0565		0.455	0.473	0.464	0.142		0.481	0.549	0.515	0.1785		2.278	2.35	2.314	1.7845
0.539	0.495	0.517	0.0945		0.316	0.266	0.291	-0.085		0.204	0.201	0.2025	-0.1315		0.581	0.545	0.563	0.1855		0.329	0.348	0.3385	0.118		0.223	0.186	0.2045	0.0975		0.246	0.208	0.227	0.1		0.334	0.304	0.319	-0.003		0.49	0.441	0.4655	0.129		1.568	1.617	1.5925	1.063
0.503	0.503	0.503	0.0805		0.438	0.397	0.4175	0.0415		0.404	0.38	0.392	0.058		0.509	0.462	0.4855	0.108		0.461	0.454	0.4575	0.237		0.187	0.172	0.1795	0.0725		0.232	0.3	0.266	0.139		0.315	0.238	0.2765	-0.0455		0.376	0.375	0.3755	0.039		2.218	2.291	2.2545	1.725
1.179	1.212	1.1955	0.773		0.336	0.26	0.298	-0.078		0.176	0.19	0.183	-0.151		0.55	0.522	0.536	0.1585		0.456	0.396	0.426	0.2055		0.124	0.119	0.1215	0.0145		0.268	0.243	0.2555	0.1285		0.418	0.479	0.4485	0.1265		0.409	0.524	0.4665	0.13		1.245	1.26	1.2525	0.723
0.523	0.557	0.54	0.1175		0.483	0.415	0.449	0.073		0.132	0.131	0.1315	-0.2025		0.529	0.438	0.4835	0.106		0.326	0.335	0.3305	0.11		0.194	0.189	0.1915	0.0845		0.156	0.188	0.172	0.045		0.294	0.293	0.2935	-0.0285		0.325	0.385	0.355	0.0185		2.184	2.141	2.1625	1.633
0.626	0.679	0.6525	0.23		0.329	0.249	0.289	-0.087		0.258	0.249	0.2535	-0.0805		0.47	0.405	0.4375	0.06		0.488	0.429	0.4585	0.238		0.182	0.24	0.211	0.104		0.158	0.145	0.1515	0.0245		0.26	0.282	0.271	-0.051		0.264	0.291	0.2775	-0.059		1.745	1.806	1.7755	1.246
										0.273	0.272	0.2725	-0.0615		0.622	0.657	0.6395	0.262		0.52	0.546	0.533	0.3125		0.232	0.315	0.2735	0.1665		0.219	0.194	0.2065	0.0795		0.579	0.531	0.555	0.233		0.282	0.38	0.331	-0.0055
Positive Control					Positive Control																																								Positive Control
2.422	2.514	2.468			1.224	1.127	1.1755			Positive Control					Positive Control					Positive Control					Positive Control					Positive Control					Positive Control					Positive Control					2.472	2.511	2.4915
										1.585	1.674	1.6295			1.546	1.505	1.5255			2.006	1.988	1.997			1.443	1.404	1.4235			1.43	1.442	1.436			2.311	2.312	2.3115			2.093	2.015	2.054
Negative Control					Negative Control																																								Negative Control
0.459	0.442	0.4505			0.37	0.318	0.344			Negative Control					Negative Control					Negative Control					Negative Control					Negative Control					Negative Control					Negative Control					0.424	0.462	0.443
										0.269	0.252	0.2605			0.386	0.426	0.406			0.366	0.385	0.3755			0.145	0.151	0.148			0.158	0.175	0.1665			0.297	0.295	0.296			0.305	0.242	0.2735
Antigen Blank					Antigen Blank																																								Antigen Blank
0.385	0.46	0.4225			0.389	0.363	0.376			Antigen Blank					Antigen Blank					Antigen Blank					Antigen Blank					Antigen Blank					Antigen Blank					Antigen Blank					0.49	0.569	0.5295
										0.286	0.382	0.334			0.369	0.386	0.3775			0.232	0.209	0.2205			0.095	0.119	0.107			0.093	0.161	0.127			0.351	0.293	0.322			0.364	0.309	0.3365
[truncated: 4 more columns]
